# Supplementary material for: Nanobody-Based EGFR-Targeting Immunotoxins for Colorectal Cancer Treatment
Source: Biomolecules. 2023 Jun 26;13(7):1042. doi: 10.3390/biom13071042 (PMC10377705; doi:10.3390/biom13071042)
Supplement: Supplementary file 1 [file biomolecules-13-01042-s001.zip]

Archive with 1 entries (1 files):
- biomolecules-2417327-supplementary.pdf
